# Supplementary material for: Design of Trials for Cerebral Small Vessel Disease and Vascular Cognitive Impairment
Source: Neurol Int. 2025 Nov 4;17(11):181. doi: 10.3390/neurolint17110181 (PMC12655689; doi:10.3390/neurolint17110181)
Supplement: Supplementary file 1 [file neurolint-17-00181-s001.zip]

Archive with 5 entries (5 files):
- Supplementary_FileS3_cSVD data.xlsx
- Supplementary_FileS4_VCI data.xlsx
- Supplementary_FileS5_PRISMA Scr Checklist.pdf
- Supplementary_FileS1_Search strategy.pdf
- Supplementary_FileS2_Data Dictionary.pdf
