# Supplementary material for: Design of Trials for Cerebral Small Vessel Disease and Vascular Cognitive Impairment
Source: Neurol Int. 2025 Nov 4;17(11):181. doi: 10.3390/neurolint17110181 (PMC12655689; doi:10.3390/neurolint17110181)
Supplement: Supplementary file 1 [file neurolint-17-00181-s001.zip › Supplementary_FileS3_cSVD data.xlsx]

## Sheet: Trial Information
No.	Identifier	Country	Date of completion	cSVD Subtype		Status	Age range	Min age	Phase
1	ChiCTR-TRC-09000440	2	2009	1	281	0	3	50	0
2	NCT00059306	0	2012	0	3020	0	1	30	3
3	ISRCTN37694103	1	2015	0	62	0	2	40	0
4	NCT00741286	2	2008	0	203	0	2	45	4
5	PMID23897903	3	2013	2	10	0	N/A	N/A	0
6	ISRCTN12580546	1	2017	0	57	0	1	35	2
7	NCT03228498	1	2019	1	62	0	4	65	2
8	NCT02801032	1	2017	0	20	0	3	50	2
9	ChiCTR-IOR-17013557	2	2010	2	227	0	4	75	0
10	NCT00753532	2	2012	3	241	0	1	35	2
11	NCT00163150	1	2006	0	128	0	0	18	4
12	NCT01658306	2	2014	0	30	0	2	40	5
13	NCT02730065	2	2019	3	110	0	4	65	0
14	NCT01932203	2	2019	3	255	0	3	50	4
15	ChiCTR1800016886	2	2018	2	56	0	2	45	0
16	NCT03022149	2	2017	2	52	0	3	50	0
17	ACTRN12610000314022	3	2021	0	18	0	0	18	0
18	ISRCTN06452574	1	2007	0	80	0	0	18	0
19	NCT05173896	1	2029	0	100	4	3	50	2
20	NCT05169021	2	2028	0	15000	3	1	35	4
21	NCT04839224	2	2023	0	40	6	0	20	3
22	NCT04816500	2	2021	2	60	6	2	45	0
23	NCT04109963	0	2023	2	24	6	4	60	2
24	NCT04078204	2	2022	2	300	6	3	50	0
25	NCT04041349	2	2021	2	50	6	3	50	4
26	NCT03906123	2	2020	2	64	6	3	50	0
27	NCT03855332	1	2023	2	75	0	0	18	2
28	NCT03635177	1	2022	0	30	0	0	18	0
29	NCT03451591	1	2022	0	363	0	1	30	3
30	NCT05690997	2	2025	2	104	4	3	50	0
31	NCT02731235	1	2024	0	71	1	0	18	0
32	NCT01819441	2	2016	0	1200	6	2	40	4
33	NCT02169739	0	2020	0	6	5	2	40	0
34	NCT02890888	0	2017	2	6	5	3	50	0
35	NCT02232958	0	2017	2	20	5	3	50	0
36	NCT04753970	0	2026	3	100	4	0	18	2
37	NCT02450253	1	2018	0	55	0	3	55	2
38	NL8911	1	2022	3	16	0	4	60	0
39	ChiCTR2000038019	2	2021	2	72	4	0	18	5
40	ChiCTR2000036549	2	2022	3	408	4	0	18	5
41	ChiCTR2000033176	2	2021	1	106	4	3	50	5
42	ChiCTR1900027611	2	2022	3	204	4	3	50	5
43	ChiCTR1900027301	2	2022	3	102	3	3	50	5
44	ChiCTR1900024524	2	2021	3	480	3	2	40	5
45	ChiCTR1900020740	2	2020	2	60	3	3	50	0
46	ChiCTR1900020537	2	2019	3	60	3	2	45	0
47	ChiCTR1800018873	2	2020	2	60	4	2	40	0
48	ChiCTR1800018723	2	2021	2	254	4	3	50	0
49	ISRCTN15483452	1	2023	2	44	1	0	18	0
50	NTR6661	1	2019	3	20	3	4	65	0
51	ChiCTR-IOR-17011245	2	2019	1	75	4	2	40	0
52	ChiCTR-INR-17011209	2	2018	0	400	4	3	50	0
53	ISRCTN82856726	1	2018	1	50	0	3	50	0
54	ISRCTN31208535	1	2016	1	588	0	3	50	2
55	NTR1392	1	2009	0	30	3	0	18	0
56	PACTR202106553331388	2	2023	2	40	4	2	45	3
57	ChiCTR2100042031	2	2021	2	300	4	0	18	0
58	ChiCTR2000035411	2	2022	0	300	3	0	18	4
59	KCT0004657	2	2020	2	40	0	0	19	4
60	ChiCTR1900027444	2	2022	2	102	3	3	50	5
61	ChiCTR1900024430	2	2021	2	210	4	2	45	5
62	ChiCTR1900021143	2	2019	2	510	4	3	50	4
63	ChiCTR1800017403	2	2019	0	60	4	4	65	0
64	NCT02444637	2	2019	1	100	0	3	50	4
65	ChiCTR-TRC-13003155	2	2015	3	300	0	0	18	4
66	NCT01466543	2	2012	1	80	6	3	50	2
2023 Update
67	CUHK-CCT00430	2	2015	3	140	4	4	65	0
68	ChiCTR2100045831	2	2022	1	400	4	3	50	4
69	NCT04966429	2	2024	1	150	4	3	50	2
70	ChiCTR1900020572	2	2019	2	404	4	2	40	4
71	NCT05578521	2	2024	2	114	1	2	45	4
72	NCT05356104	2	2026	2	110	4	3	55	2
73	NCT05225948	2	2023	2	100	4	0	18	0
74	NCT05690997	2	2025	0	104	4	3	50	0
75	NCT05967728	0	2025	2	24	3	0	18	2
76	NCT05583266	2	2024	1	80	3	2	45	4
77	NCT05408130	0	2024	0	51	4	0	18	0
78	NCT05914623	2	2024	3	80	3	0	18	0
79	ChiCTR2200055231	2	2027	2	110	4	2	40	3
80	PACTR202301861240705	3	2023	2	220	3	2	45	0
81	ITMCTR2200006595	2	2023	2	112	4	3	50	4
82	NCT05741060	0	2026	3	400	4	4	65	2
					368.902

## Sheet: Selection Criteria
No.	Identifier	Functional status		Cognition		Neuropsychiatric & Mood Disorders		Stroke occurence		Neuroimaging		Comorbidity (Other)		Vascular risk factors		Neurological impairments		Tissue Biomarkers		Physiological measurements		Other selection criteria
1	ChiCTR-TRC-09000440	1	0	1	0	1	1	0	1	1	0	0	1	0	0	0	1	0	0	0	0	1	1
2	NCT00059306	0	1	0	1	0	0	1	1	1	0	0	1	0	1	0	1	0	0	0	0	0	0
3	ISRCTN37694103	0	0	1	1	0	0	1	0	1	0	0	1	0	1	1	0	0	0	1	1	1	0
4	NCT00741286	0	0	0	0	0	0	1	0	0	0	0	1	0	1	0	0	0	0	0	1	0	0
5	PMID23897903	0	0	0	1	0	0	0	0	1	0	0	0	0	0	1	1	0	0	0	0	0	0
6	ISRCTN12580546	1	1	1	0	0	0	1	0	0	0	0	1	0	1	0	0	0	0	0	0	0	0
7	NCT03228498	0	0	1	1	0	1	0	0	1	1	0	1	0	1	0	1	0	0	0	1	0	0
8	NCT02801032	0	0	0	1	0	0	1	1	1	1	0	1	0	1	0	0	0	0	0	1	0	0
9	ChiCTR-IOR-17013557	0	0	0	1	0	1	0	1	1	0	0	1	0	1	0	0	0	0	1	0	0	0
10	NCT00753532	0	0	0	0	0	1	0	0	0	0	0	1	1	0	0	1	1	0	0	0	0	1
11	NCT00163150	0	0	0	0	0	0	1	0	1	0	0	0	0	1	0	0	0	0	0	0	0	0
12	NCT01658306	0	0	0	0	0	0	1	0	1	0	0	1	0	1	0	0	0	1	0	1	0	0
13	NCT02730065	0	0	0	1	0	1	0	1	1	0	0	1	0	0	0	1	0	0	1	0	0	0
14	NCT01932203	0	0	0	1	0	0	0	1	1	1	0	1	0	1	0	1	0	1	0	0	0	0
15	ChiCTR1800016886	0	0	0	1	0	0	0	0	1	0	0	1	0	0	0	1	0	0	1	0	0	0
16	NCT03022149	0	0	1	1	0	1	0	1	1	1	0	1	0	1	0	0	0	0	0	0	0	0
17	ACTRN12610000314022	0	0	0	0	0	0	1	0	0	0	0	1	0	1	1	0	0	0	0	0	0	0
18	ISRCTN06452574	0	0	0	0	0	0	1	0	0	0	0	1	0	1	0	0	0	0	0	0	0	0
19	NCT05173896	0	0	0	1	0	0	1	0	1	1	0	1	0	1	0	0	0	0	0	1	0	0
20	NCT05169021	1	0	0	0	0	0	1	0	1	0	0	1	1	1	0	0	1	0	0	1	0	1
21	NCT04839224	0	1	0	0	0	0	1	0	0	1	0	1	0	1	1	0	0	0	0	1	0	0
22	NCT04816500	1	0	1	1	0	0	0	1	1	0	0	1	0	1	0	0	0	0	0	0	0	0
23	NCT04109963	1	0	1	1	0	1	0	0	1	1	0	1	0	1	0	0	0	0	0	1	0	0
24	NCT04078204	1	0	1	0	0	1	1	1	1	1	0	1	0	1	0	0	0	0	0	1	0	0
25	NCT04041349	0	0	1	0	0	0	1	1	1	1	0	1	0	1	0	0	0	0	0	0	0	0
26	NCT03906123	0	0	1	1	1	1	0	0	1	0	0	1	0	0	0	0	0	0	0	0	0	0
27	NCT03855332	0	1	0	0	0	1	1	1	1	0	0	1	0	1	0	0	0	1	0	0	0	0
28	NCT03635177	0	0	0	0	0	0	1	1	1	0	0	1	0	1	0	0	0	0	0	0	0	0
29	NCT03451591	1	1	0	0	0	1	1	0	1	1	0	1	0	1	0	0	0	0	0	1	0	0
30	NCT03082014	1	1	0	1	0	1	1	1	1	1	0	1	1	1	0	0	0	0	1	1	0	0
31	NCT02731235	0	0	0	1	0	0	1	1	1	0	0	1	0	0	0	0	0	0	0	0	0	0
32	NCT01819441	1	0	1	0	0	0	1	0	1	0	0	1	1	1	1	1	0	1	1	1	0	0
33	NCT02169739	0	1	0	1	0	1	1	1	1	1	0	1	0	1	1	0	0	0	0	0	0	0
34	NCT02890888	0	0	1	1	0	1	0	1	1	0	0	1	0	1	1	0	0	0	0	0	0	0
35	NCT02232958	0	0	1	1	0	1	0	1	1	0	0	1	0	1	1	0	0	0	0	0	0	0
36	NCT04753970	0	0	0	0	0	0	0	0	1	0	0	0	0	0	0	0	0	0	0	0	0	0
37	NCT02450253	0	0	0	1	0	0	1	0	1	1	0	1	0	1	1	0	0	0	0	1	0	0
38	NL8911	0	0	0	0	0	0	0	0	1	0	0	0	0	0	0	0	0	0	0	0	0	0
39	ChiCTR2000038019	0	0	0	0	0	0	0	1	1	0	0	1	0	1	0	0	0	0	0	0	1	0
40	ChiCTR2000036549	1	0	0	0	0	1	0	1	1	1	0	1	0	1	0	1	0	0	0	0	0	0
41	ChiCTR2000033176	0	1	1	1	0	1	0	0	1	0	0	1	0	1	0	0	0	0	0	0	0	1
42	ChiCTR1900027611	0	0	0	0	0	0	0	0	1	0	0	1	0	1	0	0	0	0	0	0	0	0
43	ChiCTR1900027301	0	0	0	0	0	0	0	0	1	0	0	1	0	1	0	0	0	0	0	0	0	0
44	ChiCTR1900024524	0	0	0	0	0	1	0	0	1	0	0	1	1	1	0	0	0	0	1	0	1	0
45	ChiCTR1900020740	0	0	1	1	0	1	1	0	1	0	0	1	0	0	0	0	0	0	0	0	1	0
46	ChiCTR1900020537	0	0	0	1	0	0	0	0	1	0	0	1	0	1	0	0	0	0	1	0	0	0
47	ChiCTR1800018873	0	0	1	0	0	1	0	0	1	1	0	1	0	1	0	0	0	0	0	0	0	0
48	ChiCTR1800018723	0	0	1	0	0	1	0	0	1	1	0	1	0	1	0	0	0	0	0	0	0	0
49	ISRCTN15483452	0	0	1	1	0	0	1	0	1	1	0	1	0	1	1	0	0	0	0	0	0	0
50	NTR6661	0	0	0	1	0	0	0	1	1	0	0	1	1	1	0	0	0	0	1	0	0	0
51	ChiCTR-IOR-17011245	0	0	1	0	1	1	0	0	0	0	0	1	0	0	0	0	0	0	0	0	1	0
52	ChiCTR-INR-17011209	0	0	1	1	0	0	1	0	1	0	0	1	1	1	1	0	0	0	1	0	0	0
53	ISRCTN82856726	0	0	1	0	0	0	0	1	1	0	0	1	0	1	1	0	0	0	0	1	0	0
54	ISRCTN31208535	0	0	1	0	0	0	0	1	1	1	0	1	0	1	1	0	0	0	0	1	0	0
55	NTR1392	0	0	0	0	0	0	1	0	1	1	0	1	0	1	0	0	0	0	0	0	0	0
56	PACTR202106553331388	0	0	1	0	0	0	0	1	1	0	0	1	0	0	1	0	0	0	0	0	0	0
57	ChiCTR2100042031	0	0	0	1	0	0	0	0	0	0	0	1	0	0	1	0	0	0	0	0	0	0
58	ChiCTR2000035411	0	0	1	0	0	0	0	0	1	0	0	1	0	1	1	1	0	0	0	0	0	0
59	KCT0004657	0	0	0	0	0	1	0	0	1	0	0	1	1	0	0	0	0	1	1	0	1	0
60	ChiCTR1900027444	0	0	0	1	0	1	0	0	1	0	0	1	0	1	1	0	0	0	0	0	0	0
61	ChiCTR1900024430	0	0	0	1	0	0	0	0	1	0	0	1	0	1	0	0	0	0	1	0	0	0
62	ChiCTR1900021143	0	0	1	0	0	0	1	0	1	1	0	1	0	1	1	0	0	0	0	0	0	0
63	ChiCTR1800017403	0	0	0	1	0	0	1	0	0	0	0	1	0	0	0	0	0	0	0	0	0	1
64	NCT02444637	0	0	1	0	0	1	0	0	1	0	0	0	0	0	0	0	0	0	0	0	0	0
65	ChiCTR-TRC-13003155	0	1	0	1	0	1	0	1	1	0	0	1	1	1	0	1	0	0	1	0	0	0
66	NCT01466543	0	0	1	0	0	0	0	0	1	0	0	0	0	0	0	0	0	0	0	0	0	0
2023 Update
67	CUHK-CCT004	0	0	0	1	0	0	0	1	1	0	0	1	0	1	0	0	0	0	0	0	0	0
68	ChiCTR2100045831	1	0	1	0	0	0	0	1	1	0	0	1	0	0	0	0	0	0	0	0	0	0
69	NCT04966429	1	0	1	1	0	1	0	0	1	0	0	1	0	1	1	0	0	0	0	1	0	0
70	ChiCTR1900020572	0	0	0	0	0	0	0	0	1	0	0	1	0	1	1	0	0	0	0	1	0	1
71	NCT05578521	1	0	1	0	0	0	1	0	1	0	0	1	1	1	1	0	0	1	0	1	0	0
72	NCT05356104	1	0	1	1	0	0	0	0	1	0	0	1	0	1	0	0	0	0	0	0	0	0
73	NCT05225948	0	0	0	0	0	1	0	0	1	0	0	1	0	1	0	0	0	0	0	0	0	0
74	NCT05690997	1	1	0	1	0	1	1	1	1	1	0	1	1	1	0	0	0	0	1	0	0	0
75	NCT05967728	0	0	1	0	0	0	1	0	1	0	0	0	0	0	0	0	0	0	0	0	0	0
76	NCT05583266	1	0	1	0	0	0	0	1	1	0	0	1	0	1	0	0	0	0	0	0	0	0
77	NCT05408130	1	0	0	0	0	0	1	0	1	0	0	1	0	0	1	0	0	0	0	0	0	0
78	NCT05914623	0	0	0	1	0	1	0	0	1	0	0	1	0	1	0	0	0	0	0	0	0	0
79	ChiCTR2200055231	0	0	0	0	0	0	0	1	1	0	0	1	1	1	1	0	0	0	0	0	0	0
80	PACTR202301861240705	0	0	1	0	0	0	0	1	1	0	0	1	0	1	1	0	0	0	0	0	0	0
81	ITMCTR2200006595	0	0	0	0	0	1	0	1	1	0	0	1	0	0	1	0	0	0	0	0	0	0
82	NCT05741060	0	0	0	1	0	1	0	0	0	0	0	1	0	1	0	0	0	1	0	1	0	1

## Sheet: Outcomes
No.	Identifier	Stroke Occurence		Cognition		Neuropsychiatric & Mood Disorders		Functional outcomes		Neurological impairments		Economic outcomes		Neuroimaging (Other)		Neuroimaging (Structural)		Tissue Biomarkers		Physiological measurements		Safety and adherence outcomes		Clinician assessment		Other outcomes
1	ChiCTR-TRC-09000440	0	0	1	1	0	1	0	1	0	0	0	0	0	0	0	0	0	0	0	1	0	1	1	0	0	0
2	NCT00059306	1	0	1	0	0	0	0	0	1	0	0	0	0	0	1	0	0	0	0	0	0	0	0	0	0	1
3	ISRCTN37694103	0	0	1	1	0	0	0	1	0	0	0	0	1	0	1	1	0	0	0	1	0	1	0	0	0	0
4	NCT00741286	0	1	0	0	0	0	0	0	0	0	0	0	1	0	0	0	0	0	0	0	0	0	0	0	0	0
5	PMID23897903	0	0	0	0	0	0	0	0	0	0	0	0	0	0	0	0	0	0	1	0	0	0	0	0	0	0
6	ISRCTN12580546	0	0	0	0	0	0	0	0	0	0	0	0	0	1	0	0	0	1	0	1	1	1	0	0	0	0
7	NCT03228498	0	0	1	1	0	1	0	1	0	0	0	0	0	0	0	0	0	0	0	0	0	1	0	0	0	0
8	NCT02801032	0	0	0	0	0	0	0	0	0	0	0	0	1	0	0	0	0	1	1	1	0	0	0	0	0	0
9	ChiCTR-IOR-17013557	0	1	0	0	0	0	0	0	0	0	0	0	0	0	1	0	0	0	0	0	0	0	0	0	0	0
10	NCT00753532	0	0	0	0	0	0	0	0	0	0	0	0	0	0	1	0	0	1	0	1	0	0	0	0	0	0
11	NCT00163150	0	0	0	0	0	0	0	0	0	0	0	0	1	0	0	0	0	0	0	1	0	0	0	0	0	0
12	NCT01658306	0	0	0	1	0	0	0	0	0	0	0	0	0	1	1	0	0	0	0	0	0	0	0	0	0	0
13	NCT02730065	0	0	1	0	1	0	1	0	0	0	0	0	0	1	0	0	0	0	1	0	0	1	0	0	0	0
14	NCT01932203	0	1	0	1	0	1	0	1	0	1	0	0	0	0	1	1	0	0	0	1	0	1	0	0	0	0
15	ChiCTR1800016886	0	0	0	0	0	0	0	0	0	0	0	0	0	0	0	0	0	0	1	0	0	0	0	0	0	0
16	NCT03022149	0	0	1	0	1	0	1	0	0	0	0	0	0	0	0	1	0	1	0	0	0	0	0	0	0	0
17	ACTRN12610000314022	0	0	0	0	0	0	0	0	0	0	0	0	1	1	0	0	0	0	1	0	0	0	0	0	0	0
18	ISRCTN06452574	0	1	0	0	0	0	0	0	0	0	0	0	1	0	0	0	0	1	0	0	0	0	0	0	0	0
19	NCT05173896	0	1	0	1	0	1	0	1	0	0	0	0	0	1	0	1	0	1	0	1	1	1	0	0	0	0
20	NCT05169021	1	1	0	0	0	0	0	0	0	0	0	0	0	0	0	0	0	0	0	0	0	1	0	0	0	0
21	NCT04839224	0	0	0	0	0	0	0	1	1	1	0	0	0	0	0	0	0	0	0	0	1	0	0	0	0	0
22	NCT04816500	0	0	0	1	0	0	0	0	0	0	0	0	0	1	1	0	0	0	0	0	0	0	0	0	0	0
23	NCT04109963	0	0	0	1	0	1	0	0	0	0	0	0	0	1	0	1	0	0	0	0	1	1	0	0	0	1
24	NCT04078204	1	0	1	1	0	0	1	1	0	0	0	0	0	0	1	1	0	0	0	1	1	1	1	0	0	0
25	NCT04041349	0	0	1	1	0	1	0	1	0	0	0	0	0	0	0	0	0	0	0	0	0	0	0	0	0	0
26	NCT03906123	0	0	1	1	0	1	1	0	0	0	0	0	0	1	0	1	0	1	0	1	0	0	0	0	0	0
27	NCT03855332	0	0	0	0	0	0	0	0	0	0	0	0	1	1	0	1	0	0	0	0	0	0	0	0	0	0
28	NCT03635177	0	0	0	0	0	0	0	0	0	0	0	0	0	1	0	0	0	1	1	1	0	0	0	0	0	0
29	NCT03451591	0	1	0	1	0	0	0	0	0	0	0	0	0	0	0	0	0	0	0	0	1	1	0	0	0	0
30	NCT03082014	0	0	0	1	0	0	0	0	0	0	0	0	1	1	0	1	0	0	0	0	0	0	0	0	0	0
31	NCT02731235	0	0	0	1	0	1	0	1	0	0	0	0	0	0	0	1	0	1	1	1	0	1	0	0	0	1
32	NCT01819441	0	0	0	0	0	0	0	0	0	0	0	0	0	0	1	0	0	0	0	0	0	0	0	0	0	0
33	NCT02169739	0	0	0	0	0	0	0	0	0	0	0	0	0	0	0	0	0	0	0	1	1	1	0	0	0	0
34	NCT02890888	0	0	0	0	0	0	0	0	0	0	0	0	0	0	1	0	0	0	0	0	0	0	0	0	0	0
35	NCT02232958	0	0	0	0	0	1	0	0	0	0	0	0	0	0	1	0	0	0	0	0	0	0	0	0	0	0
36	NCT04753970	0	1	0	1	0	0	0	0	0	0	0	0	0	1	1	0	0	0	0	1	0	0	0	0	0	0
37	NCT02450253	0	0	0	1	0	0	0	0	0	0	0	0	1	1	0	0	0	0	0	0	0	0	0	0	0	0
38	NL8911	0	0	0	0	0	0	0	0	0	0	0	0	0	0	0	0	1	0	0	0	0	1	0	0	0	0
39	ChiCTR2000038019	0	0	1	0	0	0	1	0	0	0	0	0	0	0	0	0	0	1	0	0	0	1	0	0	0	1
40	ChiCTR2000036549	0	0	0	1	0	0	0	0	0	0	0	0	0	0	1	0	0	1	0	1	0	0	0	0	0	0
41	ChiCTR2000033176	0	0	1	1	0	0	0	0	0	0	0	0	0	0	0	1	0	1	0	1	0	0	0	0	0	1
42	ChiCTR1900027611	0	0	0	1	0	0	0	0	0	0	0	0	1	0	0	0	0	0	0	0	0	0	0	0	0	0
43	ChiCTR1900027301	0	0	1	0	1	0	1	0	0	0	0	0	0	0	1	0	0	0	1	0	0	0	0	0	0	0
44	ChiCTR1900024524	0	0	0	1	0	0	0	0	0	0	0	0	0	0	1	1	0	1	0	1	0	1	0	0	0	1
45	ChiCTR1900020740	0	0	1	0	0	0	1	0	0	0	0	0	0	0	0	0	0	0	0	0	0	0	0	0	0	0
46	ChiCTR1900020537	0	0	0	0	0	0	0	0	0	0	0	0	0	0	0	0	0	0	1	0	0	0	0	0	0	0
47	ChiCTR1800018873	0	0	1	0	0	0	0	0	0	0	0	0	0	0	0	0	0	1	1	1	0	1	0	0	0	0
48	ChiCTR1800018723	0	0	1	0	0	0	0	0	1	0	0	0	0	0	0	0	0	1	0	1	0	0	0	0	0	0
49	ISRCTN15483452	0	0	0	1	0	1	0	0	0	0	0	0	1	0	1	1	0	1	0	0	0	0	0	0	0	0
50	NTR6661	0	0	0	1	0	0	0	0	0	0	0	0	1	1	0	1	0	0	0	1	0	1	0	0	0	0
51	ChiCTR-IOR-17011245	0	0	1	0	1	0	1	0	1	0	0	0	0	0	1	0	0	0	0	0	0	0	0	0	0	0
52	ChiCTR-INR-17011209	0	0	0	0	1	0	0	0	1	0	0	0	0	0	1	0	0	0	0	0	0	0	0	0	0	0
53	ISRCTN82856726	0	0	0	1	0	1	0	1	0	0	0	0	0	0	0	1	0	0	1	0	0	0	0	1	0	1
54	ISRCTN31208535	0	0	1	1	0	1	0	1	0	0	0	0	0	0	0	1	0	0	0	1	0	0	0	1	0	1
55	NTR1392	0	0	0	0	0	0	0	0	0	0	0	0	0	0	0	0	1	0	0	0	0	0	0	0	0	0
56	PACTR202106553331388	0	0	1	0	0	0	0	0	1	0	0	0	0	0	0	0	0	1	1	0	0	0	0	0	0	0
57	ChiCTR2100042031	0	0	1	0	0	0	1	0	1	0	0	0	0	0	0	0	0	0	0	0	0	0	0	0	0	0
58	ChiCTR2000035411	0	1	1	0	0	0	0	1	1	0	0	0	0	0	0	1	0	0	0	0	0	1	0	0	0	0
59	KCT0004657	0	0	0	0	0	0	0	0	0	0	0	0	0	0	0	0	0	0	1	0	0	0	0	0	0	1
60	ChiCTR1900027444	0	0	1	0	1	0	0	0	0	0	0	0	0	0	1	0	0	0	1	0	0	0	0	0	0	0
61	ChiCTR1900024430	0	0	1	0	0	0	1	0	0	1	0	0	0	0	1	0	0	0	0	1	0	0	0	0	0	0
62	ChiCTR1900021143	0	0	1	1	0	1	0	1	0	0	0	0	0	0	0	0	0	0	0	0	0	0	0	0	0	0
63	ChiCTR1800017403	0	0	0	0	0	0	0	0	0	0	0	0	0	0	0	0	1	0	0	0	0	0	0	0	0	0
64	NCT02444637	0	0	1	0	0	0	0	0	0	0	0	0	0	0	0	0	0	0	0	0	0	1	0	0	0	0
65	ChiCTR-TRC-13003155	0	0	0	0	0	0	0	0	0	0	0	0	1	0	0	0	0	0	1	0	0	0	0	0	0	0
66	NCT01466543	0	0	0	0	0	0	0	0	0	0	0	0	1	0	0	0	0	0	0	1	0	0	0	0	0	0
2023 Update
67	CUHK-CCT004	0	1	0	1	0	1	0	1	0	1	0	0	0	0	1	1	0	0	0	1	0	1	0	0	0	0
68	ChiCTR2100045831	0	1	1	1	0	1	1	0	0	1	0	0	0	0	0	0	0	1	0	0	0	1	0	0	0	0
69	NCT04966429	0	0	1	0	0	0	0	1	1	0	0	0	0	0	0	1	0	0	0	0	1	0	0	0	0	0
70	ChiCTR1900020572	0	0	0	0	0	0	0	0	0	0	0	0	0	0	0	0	0	0	0	0	0	0	0	0	1	0
71	NCT05578521	0	1	1	1	0	1	0	1	0	1	0	0	0	1	0	1	0	1	0	1	0	1	0	0	0	1
72	NCT05356104	0	1	0	1	0	1	0	1	0	1	0	0	0	1	1	0	0	1	0	1	0	0	0	0	0	0
73	NCT05225948	0	0	0	0	0	0	0	1	0	0	0	0	1	1	0	0	0	0	1	1	0	0	0	0	0	0
74	NCT05690997	0	0	0	1	0	0	0	0	0	0	0	0	1	1	0	1	0	0	0	0	0	0	0	0	0	0
75	NCT05967728	0	0	0	0	0	0	0	0	0	0	0	0	0	0	0	0	0	0	0	0	1	1	0	0	0	0
76	NCT05583266	0	0	0	1	0	1	0	0	0	1	0	0	1	1	0	1	0	1	0	1	0	0	0	0	0	0
77	NCT05408130	0	0	0	0	0	0	0	1	0	0	0	0	0	0	0	0	0	0	0	0	0	1	0	0	0	0
78	NCT05914623	0	0	0	0	0	0	0	0	0	0	0	0	1	0	0	0	0	0	0	0	0	0	0	0	0	0
79	ChiCTR2200055231	0	0	1	0	0	0	0	0	0	1	0	0	0	0	1	0	0	1	0	1	0	1	0	0	0	1
80	PACTR202301861240705	0	0	1	0	0	0	0	0	1	0	0	0	0	0	1	0	0	0	0	0	0	1	0	0	0	0
81	ITMCTR2200006595	0	0	1	0	0	0	0	0	0	0	0	0	0	0	1	0	0	0	1	0	0	0	0	0	0	0
82	NCT05741060	0	0	0	1	0	0	0	0	0	0	0	0	0	0	0	1	0	1	1	1	0	0	0	0	0	0

## Sheet: Interventions
No.	Identifier	Antihypertensives	Antithrombotics	Cognitive enhancers / Anti-dementia drugs	Vasoactive drugs	Cognitive rehabilitation	Physiological interventions	Exercise & Lifestyle interventions	Traditional chinese medicine	Other pharmacological interventions	Other non-pharmacological interventions
1	ChiCTR-TRC-09000440	0	0	0	1	0	0	0	0	0	0
2	NCT00059306	1	1	0	0	0	0	0	0	0	0
3	ISRCTN37694103	1	0	0	0	0	0	0	0	0	0
4	NCT00741286	0	0	0	1	0	0	0	0	0	0
5	PMID23897903	0	0	0	0	0	1	0	0	0	0
6	ISRCTN12580546	0	0	0	1	0	0	0	0	0	0
7	NCT03228498	0	0	1	0	0	0	0	0	0	0
8	NCT02801032	0	0	0	1	0	0	0	0	0	0
9	ChiCTR-IOR-17013557	1	0	0	0	0	0	0	0	0	0
10	NCT00753532	0	0	0	0	0	0	1	0	0	0
11	NCT00163150	0	0	0	0	0	0	0	0	1	0
12	NCT01658306	0	0	0	0	0	1	0	0	0	0
13	NCT02730065	0	0	0	0	0	0	1	0	0	0
14	NCT01932203	0	0	0	1	0	0	0	0	0	0
15	ChiCTR1800016886	0	0	0	0	0	1	0	0	0	0
16	NCT03022149	0	0	0	0	0	1	0	0	0	0
17	ACTRN12610000314022	0	0	0	0	0	1	0	0	0	0
18	ISRCTN06452574	0	0	0	0	0	0	0	0	1	0
19	NCT05173896	0	0	0	1	0	0	0	0	0	0
20	NCT05169021	1	0	0	0	0	0	0	0	0	0
21	NCT04839224	0	0	0	0	0	0	0	0	1	0
22	NCT04816500	0	0	0	0	0	1	0	0	0	0
23	NCT04109963	0	0	0	0	0	1	0	0	0	0
24	NCT04078204	0	0	0	1	0	0	0	0	0	0
25	NCT04041349	0	0	0	0	0	0	0	0	1	0
26	NCT03906123	0	0	0	1	0	0	0	0	0	0
27	NCT03855332	0	0	0	1	0	0	0	0	0	0
28	NCT03635177	0	0	0	0	0	1	0	0	0	0
29	NCT03451591	0	0	0	1	0	0	0	0	0	0
30	NCT03082014	1	0	0	0	0	0	0	0	0	0
31	NCT02731235	0	0	0	0	0	0	1	0	0	0
32	NCT01819441	1	0	0	0	0	0	0	0	0	0
33	NCT02169739	0	0	0	0	0	1	0	0	0	0
34	NCT02890888	0	0	0	0	0	1	0	0	0	0
35	NCT02232958	0	0	0	0	0	1	0	0	0	0
36	NCT04753970	0	0	0	1	0	0	0	0	0	0
37	NCT02450253	0	0	0	1	0	0	0	0	0	0
38	NL8911	0	0	0	0	0	1	0	0	0	0
39	ChiCTR2000038019	0	0	0	0	0	0	0	1	0	0
40	ChiCTR2000036549	0	0	0	0	0	0	0	1	0	0
41	ChiCTR2000033176	0	0	0	0	0	0	1	0	0	0
42	ChiCTR1900027611	0	0	0	0	0	1	0	0	0	0
43	ChiCTR1900027301	0	0	1	0	0	0	0	0	0	0
44	ChiCTR1900024524	0	0	0	0	0	0	0	1	0	0
45	ChiCTR1900020740	0	0	0	0	0	0	0	1	0	0
46	ChiCTR1900020537	0	0	0	0	0	1	0	0	0	0
47	ChiCTR1800018873	0	0	0	0	0	0	0	1	0	0
48	ChiCTR1800018723	0	0	0	0	0	0	0	1	0	0
49	ISRCTN15483452	0	0	0	0	0	0	0	0	1	0
50	NTR6661	1	0	0	0	0	0	0	0	0	0
51	ChiCTR-IOR-17011245	0	0	0	0	0	0	0	1	0	0
52	ChiCTR-INR-17011209	0	0	0	1	0	0	0	0	0	0
53	ISRCTN82856726	1	0	0	0	0	0	0	0	0	0
54	ISRCTN31208535	1	0	0	0	0	0	0	0	0	0
55	NTR1392	0	1	0	0	0	0	0	0	0	0
56	PACTR202106553331388	0	0	0	0	0	1	0	0	0	0
57	ChiCTR2100042031	0	0	0	0	1	1	0	0	0	0
58	ChiCTR2000035411	0	0	0	1	0	0	0	0	0	0
59	KCT0004657	0	1	0	0	0	0	0	0	0	0
60	ChiCTR1900027444	0	0	0	0	0	1	0	0	0	0
61	ChiCTR1900024430	0	0	0	0	0	1	0	0	0	0
62	ChiCTR1900021143	0	0	0	0	0	0	0	0	1	0
63	ChiCTR1800017403	0	0	0	0	0	1	0	0	0	0
64	NCT02444637	0	0	1	0	0	0	0	0	0	0
65	ChiCTR-TRC-13003155	1	0	0	0	0	0	0	0	0	0
66	NCT01466543	0	0	0	1	0	0	0	0	0	0
2023 update
67	CUHK-CCT004	0	0	0	1	0	0	0	0	0	0
68	ChiCTR2100045831	0	0	0	0	0	0	0	1	0	0
69	NCT04966429	0	0	0	0	0	0	0	0	1	0
70	ChiCTR1900020572	0	0	1	0	0	0	0	0	0	0
71	NCT05578521	0	0	0	0	0	0	0	1	0	0
72	NCT05356104	0	0	0	0	0	0	0	0	1	0
73	NCT05225948	0	0	0	0	0	1	0	0	0	0
74	NCT05690997	1	0	0	0	0	0	0	0	0	0
75	NCT05967728	0	0	0	0	0	1	0	0	0	0
76	NCT05583266	0	0	0	1	0	0	0	0	0	0
77	NCT05408130	0	0	0	0	0	1	0	0	0	0
78	NCT05914623	0	0	0	0	0	1	0	0	0	0
79	ChiCTR2200055231	0	0	0	0	0	0	0	0	1	0
80	PACTR202301861240705	0	1	0	1	0	0	0	0	0	0
81	ITMCTR2200006595	0	0	0	0	0	0	0	1	0	0
82	NCT05741060	0	0	0	0	0	0	1	0	0	0

## Sheet: Categorisation Codes
Category	Code
Country	North America = 0 Europe and UK = 1 Asia = 2 Other = 3
Status	Completed = 0 Ongoing Active = 1 Completed no published results = 2 Not yet recruiting / Pending = 3 Recruiting = 4 Suspended / Terminated = 5 Unknown = 6
cSVD subtype	Lacunar stroke = 0 Cognitive impairment = 1 Symptomatic neuroimaging = 2 Asymptomatic neuroimaging = 3
Minimum age of eligibility range	18-29 = 0 30-39 = 1 40-49 = 2 50-59 = 3 >60 = 4
Phase	Unknown = 0 1 = 1 2 = 2 3 = 3 4 = 4 Pilot = 5
Selection Criteria	0 = Used as exclusion criteria 1 = Used as inclusion criteria
Outcomes	0 = Used as primary outcome 1 = Used as secondary outcome
Interventions	0 = Intervention not tested 1 = Intervention tested
