# Supplementary material for: Design of Trials for Cerebral Small Vessel Disease and Vascular Cognitive Impairment
Source: Neurol Int. 2025 Nov 4;17(11):181. doi: 10.3390/neurolint17110181 (PMC12655689; doi:10.3390/neurolint17110181)
Supplement: Supplementary file 1 [file neurolint-17-00181-s001.zip › Supplementary_FileS4_VCI data.xlsx]

## Sheet: Trial Information
No.	Identifier	Country	Date of completion	VCI or VaD Subtype	N included	Status	Age range	Min age	Phase
1	ISRCTN82980206	2	2016	4	216	0	3	55	0
2	NCT01027858	0	2015	4	71	0	2	45	0
3	NCT03511300	0	2019	3	72	0	0	18	0
4	ChiCTR-TRC-12002247	2	2013	5	100	0	2	45	4
5	NCT01847924	2	2018	5	103	0	3	55	2
6	A pilot study of clinical cell therapy for patients with vascular dementia Wang et al	2	2019	2	5	0	2	48	5
7	NCT02450253	1	2018	5	55	0	3	55	2
8	IRCT20181210041912N1	2	2019	2	44	4	0	18	2
9	ChiCTR1800017359	2	2020	2	196	4	0	18	1
10	ChiCTR-IPR-16009289	2	2017	6	140	4	2	45	4
11	NCT02453932	2	2017	2	543	0	2	45	3
12	NCT02098824	1	2017	4	30	6	0	18	3
13	ISRCTN 16009172	2	2018	3	260	0	0	18	0
14	Effect of Yin-Xing-Tong-Zhi Tablets on Improving VascularCognitive Impairment No Dementia Pan et al	2	2018	4	68	0	3	50	0
15	NCT00446485	1	2010	4	90	0	3	50	4
16	MLC601 in vascular dementia: an efficacy and safety pilot study Pakdaman et al	2	2017	2	82	0	3	55	0
17	NTR5668	1	2018	4	80	4	3	50	0
18	NCT02033850	1	2016	4	46	0	0	18	0
19	ChiCTR-IIR-17011513	2	2019	5	120	4	2	45	3
20	NCT02640716	2	2017	4	60	0	3	50	0
21	ChiCTR-TRC-09000440	2	2010	4	240	0	3	50	4
	Ongoing
22	NCT03804229	2	2024	1	700	4	3	50	3
23	NCT04552041	1	2022	2	406	0	4	60	3
24	NCT05371639	2	2025	2	360	4	3	55	2
25	NCT03789760	2	2024	1	493	1	2	40	3
26	NCT03986424	1	2022	2	130	0	3	50	3
27	NCT02669394	0	2022	4	91	0	3	55	0
28	NCT03306979	0	2023	4	60	4	3	55	2
29	NCT03891277	2	2021	3	1006	6	0	18	2
30	NCT04087499	2	2022	5	80	6	3	50	0
31	NCT05050604	2	2024	4	418	3	3	50	4
32	NCT05079464	0	2024	4	80	4	3	50	0
33	NCT04068376	3	2026	4	300	4	4	60	0
34	NCT04966429	2	2024	5	150	4	3	50	2
35	NCT04545138	2	2021	3	8	0	3	50	0
36	NCT03792061	2	2023	3	210	4	0	20	0
37	NCT05195398	0	2027	3	60	4	0	18	0
38	NCT04596072	2	2023	3	123	4	0	18	0
39	NCT04525144	2	2026	4	134	4	2	45	2
40	2017-000762-29	1	N/A	3	64	1	4	65	0
41	2015-003188-13	1	N/A	4	60	1	0	18	0
42	CTRI/2022/02/040099	2	N/A	2	104	4	3	55	0
43	IRCT20191104045328N8	2	2022	0	30	4	1	30	0
44	ChiCTR2100050004	2	2022	2	80	3	2	40	0
45	ChiCTR2100046995	2	2022	4	108	4	2	45	5
46	ChiCTR2100044547	2	2018	2	362	0	3	50	5
47	ChiCTR2000030286	2	2021	2	60	4	2	40	5
48	ChiCTR1900026538	2	2021	3	162	4	0	18	4
49	ChiCTR1900023170	2	2022	2	471	3	0	18	5
50	KCT0003644	2	2021	3	45	4	0	20	0
51	ChiCTR1800017489	2	2019	2	60	3	2	45	0
52	ChiCTR1800017398	2	2019	5	140	4	3	50	0
53	ChiCTR1800017359	2	2020	2	196	4	0	18	1
54	ChiCTR-IPR-17013143	2	2020	2	64	3	3	50	4
55	ChiCTR-IIR-17011513	2	2019	5	120	4	2	45	3
56	ChiCTR-IOR-17011245	2	2019	2	75	4	2	40	0
57	NCT03022149	2	2017	1	52	6	3	50	0
58	JPRN-UMIN000019234	2	2017	2	20	0	0	20	0
59	ISRCTN31208535	1	2018	1	588	0	3	50	2
60	ChiCTR-TRC-14004613	2	2014	1	372	0	2	40	2
61	ChiCTR-TRC-12002247	2	2013	6	100	0	2	45	4
62	ChiCTR-TRC-05000622	2	2005	2	60	0	2	40	4
63	ChiCTR-TRC-08000290	2	2009	5	360	0	3	55	4
64	ACTRN12608000618358	3	2008	2	120	0	4	60	2
65	NCT01978730	2	2014	2	372	6	2	40	2
66	ChiCTR-ONRC-08000277	2	2005	2	100	0	2	40	0
67	NCT00457769	0	2021	0	18	6	0	18	1
68	ChiCTR-IOR-17012052	2	2017	2	48	0	3	50	0
69	ChiCTR1900020637	2	2020	2	60	3	2	45	0
70	IRCT20181210041912N1	2	2019	2	44	4	0	18	2
71	ChiCTR2100048696	2	2022	4	60	4	3	50	0
72	ChiCTR2000039134	2	2023	5	240	4	2	40	5
73	ChiCTR2000034862	2	2021	3	144	4	0	18	5
74	KCT0005137	2	N/A	5	506	4	3	50	4
75	ChiCTR2000033801	2	2021	3	360	4	0	18	5
76	ChiCTR1900026212	2	2021	3	36	3	1	30	5
77	KCT0003644	2	2021	3	45	4	0	20	0
78	ChiCTR-IIR-17012422	2	2018	3	100	4	2	45	1
79	NCT02993367	2	2019	4	200	6	2	40	3
80	ChiCTR-IPR-16009289	2	2017	4	140	4	2	45	4
81	NTR5668	1	2018	5	80	4	3	50	0
82	ChiCTR1900025713	2	2017	5	120	3	2	40	0
83	NCT01466543	2	2012	4	80	6	3	50	2
	2023 update
84	A pilot randomized controlled trial of WeiNaoKang (SaiLuoTong) in treating vascular dementia Liu et al	3	2022	2	62	0	4	60	5
85	ChiCTR2100051241	2	2019	5	116	0	0	18	4
86	UMIN000041938	2	N/A	6	200	0	4	65	0
87	Bosch et al Effects of a Polypill, Aspirin, and the Combination of Both on Cognitive and Functional OutcomesA Randomized Clinical Trial	2	2023	5	2098	0	3	50	0
88	NCT03197038	0	2019	5	39	0	4	60	0
89	NCT05921266	0	2025	6	54	3	2	40	0
90	NCT05565976	3	2025	3	270	4	4	60	3
91	NCT05902767	3	2023	3	10	3	0	18	0
92	NCT05930249	2	2023	3	264	3	2	45	0
93	NCT05326724	2	2025	0	30	4	3	50	0
94	NCT05336175	0	2023	5	40	3	2	45	2
95	NCT05922137	2	2027	5	120	3	2	40	0
96	NCT05921084	2	2025	3	60	4	1	35	0
97	NCT05704270	2	2025	4	200	3	4	60	0
98	NCT05735041	2	2025	4	200	4	3	50	0
99	NCT05534607	3	2026	5	192	4	3	50	0
100	NCT05741060	0	2026	5	400	4	4	65	2
101	NCT05976152	2	2025	3	3200	3	4	60	3
102	NCT05731310	2	2024	3	65	4	2	40	1
103	NCT05648149	2	2023	3	136	3	0	18	0
104	NCT05967728	0	2025	5	24	3	0	18	2
105	NCT05578183	2	2023	3	60	5	0	18	0
106	NCT05545605	2	2023	3	116	3	0	18	0
107	NCT05155137	3	2026	3	12268	4	3	50	3
108	NCT05414539	1	2022	3	9	0	0	18	0
109	NCT05924308	2	2025	3	60	4	2	40	0
110	NCT05162781	0	2026	3	120	4	2	40	0
111	NCT05391919	1	2023	3	90	4	2	45	0
112	ChiCTR2300072313	2	2023	2	588	0	2	40	3
113	ChiCTR2200063377	2	2023	5	66	4	2	40	0
114	ITMCTR2022000089	2	2024	2	60	3	1	35	5
115	TCTR20220427009	2	2022	2	54	0	4	60	3
116	ITMCTR2200005592	2	2023	1	120	3	2	45	0
117	ChiCTR2200056012	2	2023	2	60	4	3	50	4
118	ChiCTR2200055898	2	2024	5	66	4	3	55	5
119	ChiCTR2100052745	2	2024	0	120	4	3	50	5
120	NCT05714813	0	2022	4	40	0	4	65	0

## Sheet: Selection Criteria
No.	Identifier	Functional status		Cognition		Neuropsychiatric & Mood Disorders		Stroke occurence		Neuroimaging		Comorbidity (Other)		Vascular risk factors		Neurological impairments		Tissue Biomarkers		Physiological measurements		Hachinski Ischaemic Scale		Other selection criteria
1	ISRCTN82980206	0	0	1	1	0	1	0	0	1	0	0	1	0	0	0	0	0	0	0	0	1	0	0	0
2	NCT01027858	0	0	1	1	0	0	0	0	1	1	0	1	0	1	1	0	0	0	0	0	0	0	0	0
3	NCT03511300	1	0	0	0	0	0	1	0	0	0	0	0	0	0	0	1	0	0	0	0	0	0	0	0
4	ChiCTR-TRC-12002247	1	0	1	0	0	1	1	0	1	0	0	1	0	0	0	0	0	0	0	0	1	0	0	0
5	NCT01847924	1	0	1	0	0	1	0	0	1	0	0	1	0	0	0	0	0	0	0	0	0	0	0	0
6	A pilot study of clinical cell therapy for patients with vascular dementia Wang et al	1	0	1	0	0	1	1	0	1	0	0	0	0	0	1	0	0	0	0	0	0	0	0	0
7	NCT02450253	0	0	0	0	0	1	1	0	1	1	0	1	1	1	0	0	0	0	0	1	0	0	0	0
8	IRCT20181210041912N1	0	0	1	1	0	1	0	0	0	0	0	1	0	1	0	0	0	0	0	0	0	0	0	0
9	ChiCTR1800017359	0	0	1	0	0	0	0	0	0	0	0	1	0	0	0	0	0	0	0	0	0	0	0	0
10	ChiCTR-IPR-16009289	0	0	1	1	0	1	1	0	1	0	0	0	0	0	0	1	0	0	0	0	1	0	0	0
11	NCT02453932	0	0	1	0	0	1	0	0	0	0	0	1	0	1	0	0	0	0	1	0	1	0	0	0
12	NCT02098824	0	0	1	0	0	1	0	0	1	0	0	1	0	0	0	0	0	0	0	1	0	0	0	0
13	ISRCTN 16009172	0	0	1	0	0	1	1	0	0	0	0	1	0	0	0	1	0	0	0	0	0	0	0	0
14	Effect of Yin-Xing-Tong-Zhi Tablets on Improving VascularCognitive Impairment No Dementia Pan et al	0	0	1	0	0	1	0	0	1	0	0	1	0	0	0	1	0	0	0	0	0	0	0	0
15	NCT00446485	0	0	1	0	0	1	0	0	1	0	0	1	0	0	0	0	0	0	0	0	0	0	0	0
16	MLC601 in vascular dementia: an efficacy and safety pilot study Pakdaman et al	0	0	1	0	0	1	0	0	1	0	0	1	0	0	0	0	0	0	0	0	0	0	0	0
17	NTR5668	1	0	1	1	0	1	1	0	1	0	0	1	1	0	0	0	0	0	0	0	0	0	0	0
18	NCT02033850	0	0	1	0	0	0	0	0	1	0	0	0	0	0	0	0	0	0	0	0	0	0	0	0
19	ChiCTR-IIR-17011513	0	0	1	1	0	0	1	0	1	0	0	1	1	0	1	1	0	0	0	0	1	0	0	0
20	NCT02640716	1	0	1	1	0	1	0	1	1	0	0	1	0	1	0	0	0	0	0	0	0	0	0	0
21	ChiCTR-TRC-09000440	0	0	1	0	0	1	0	0	1	0	0	1	0	0	0	0	0	0	0	0	0	0	0	0
22	NCT03804229	0	0	1	0	0	1	1	0	1	0	0	1	0	0	0	1	0	0	0	0	0	0	0	0
23	NCT04552041	0	0	1	0	1	1	1	1	1	0	0	1	0	1	1	0	0	0	0	0	0	0	0	0
24	NCT05371639	1	0	1	0	1	0	1	0	1	0	0	1	0	1	1	0	0	0	1	0	0	0	0	0
25	NCT03789760	0	0	1	0	0	1	0	0	1	0	0	1	0	0	0	1	0	1	0	0	1	0	1	0
26	NCT03986424	0	0	1	0	0	1	0	0	1	0	0	1	0	0	0	0	0	0	0	0	1	0	0	0
27	NCT02669394	0	0	1	0	0	0	0	0	1	0	0	1	0	1	0	0	0	0	0	0	0	0	0	0
28	NCT03306979	0	0	1	0	0	1	0	1	0	0	0	1	0	1	0	0	0	0	0	0	0	0	0	0
29	NCT03891277	0	0	0	0	0	1	1	0	1	0	0	1	1	0	0	0	1	0	0	0	0	0	0	0
30	NCT04087499	0	0	1	0	0	1	0	0	0	0	0	1	0	0	0	0	0	0	0	0	0	0	0	0
31	NCT05050604	1	0	1	0	0	1	0	1	1	0	0	1	0	1	0	0	0	0	0	0	0	0	0	0
32	NCT05079464	0	0	1	1	0	1	0	1	1	0	0	0	1	0	0	0	0	0	0	0	0	0	0	0
33	NCT04068376	1	0	1	1	0	1	0	1	0	0	0	1	1	0	0	0	0	0	0	1	0	0	0	0
34	NCT04966429	1	0	1	1	0	1	1	0	1	0	0	1	0	1	1	1	0	0	0	0	0	0	0	0
35	NCT04545138	1	0	1	1	0	1	1	0	0	0	0	1	0	0	0	0	0	0	0	0	0	0	0	0
36	NCT03792061	0	0	1	1	0	1	1	0	0	0	0	0	0	0	0	0	0	0	0	0	0	0	0	0
37	NCT05195398	1	0	0	0	0	1	1	0	1	1	0	1	0	1	1	0	0	0	0	0	0	0	0	0
38	NCT04596072	0	0	1	0	0	1	1	0	1	0	0	1	0	0	0	0	0	0	0	0	0	0	1	0
39	NCT04525144	0	0	1	0	0	0	0	0	1	0	0	0	0	0	0	0	0	0	0	0	0	0	0	0
40	2017-000762-29	0	0	1	1	0	0	1	0	0	0	0	1	0	0	0	0	0	0	0	0	0	0	0	0
41	2015-003188-13	0	0	1	1	0	1	0	1	1	0	0	1	0	1	0	1	0	0	0	1	0	0	0	0
42	CTRI/2022/02/040099	1	0	1	0	0	1	0	0	0	0	0	1	0	1	0	0	0	0	0	1	0	0	0	0
43	IRCT20191104045328N8	0	0	1	0	0	0	1	0	0	0	0	1	0	1	0	0	0	0	0	0	0	0	0	0
44	ChiCTR2100050004	0	0	1	0	0	1	0	0	0	0	0	1	0	0	0	1	0	0	0	0	1	0	1	0
45	ChiCTR2100046995	0	0	1	0	0	1	0	1	1	0	0	1	0	0	0	0	0	0	0	0	1	0	0	0
46	ChiCTR2100044547	0	0	1	0	0	1	0	0	0	0	0	1	0	1	0	0	0	0	0	1	1	0	1	0
47	ChiCTR2000030286	0	0	1	0	0	1	0	0	1	0	0	1	0	0	0	0	0	0	0	0	1	0	0	0
48	ChiCTR1900026538	1	0	1	0	0	1	1	0	1	0	0	1	0	1	0	0	0	0	0	0	1	0	0	0
49	ChiCTR1900023170	1	0	1	0	0	1	1	0	1	0	0	1	0	1	1	0	0	0	0	0	1	0	0	0
50	KCT0003644	0	0	1	0	0	1	1	0	1	0	0	1	0	0	0	0	0	0	0	0	0	0	0	0
51	ChiCTR1800017489	0	0	1	0	0	1	0	0	0	0	0	1	0	0	0	1	0	0	0	0	0	0	0	0
52	ChiCTR1800017398	0	0	1	0	0	1	0	0	0	0	0	1	0	0	0	0	0	0	0	0	0	0	0	0
53	ChiCTR1800017359	0	0	1	0	0	0	0	0	0	0	0	1	0	0	0	0	0	0	0	0	0	0	1	0
54	ChiCTR-IPR-17013143	0	0	1	0	0	1	0	0	1	0	0	1	0	1	0	0	0	0	0	0	0	0	0	0
55	ChiCTR-IIR-17011513	1	0	1	1	0	0	1	0	1	0	0	1	1	0	1	0	0	0	0	0	1	0	0	0
56	ChiCTR-IOR-17011245	0	0	1	0	0	1	0	0	0	0	0	1	0	0	0	0	0	0	0	0	1	0	0	0
57	NCT03022149	0	0	1	0	0	1	0	1	1	1	0	1	0	1	0	0	0	0	0	0	0	0	0	0
58	JPRN-UMIN000019234	0	0	1	0	0	0	0	0	0	0	0	1	0	0	0	1	0	0	0	0	0	0	0	0
59	ISRCTN31208535	0	0	1	0	1	1	0	1	1	1	0	1	0	1	1	0	0	0	0	1	0	0	0	0
60	ChiCTR-TRC-14004613	0	0	1	0	0	1	0	1	1	0	0	1	0	0	0	1	0	1	0	0	1	0	1	0
61	ChiCTR-TRC-12002247	1	0	1	0	0	1	1	0	1	0	0	1	0	0	0	1	0	0	0	0	1	0	0	0
62	ChiCTR-TRC-05000622	0	0	1	0	0	0	0	0	0	0	0	1	0	0	0	0	0	0	0	0	0	0	0	1
63	ChiCTR-TRC-08000290	1	0	1	1	0	1	1	0	1	0	0	1	1	0	0	0	0	0	0	0	0	0	0	0
64	ACTRN12608000618358	0	0	1	0	0	1	1	1	0	0	0	1	1	1	0	0	0	0	0	0	1	0	0	0
65	NCT01978730	0	0	1	0	0	1	0	1	1	0	0	1	0	0	0	0	0	1	0	0	1	0	1	0
66	ChiCTR-ONRC-08000277	0	0	1	0	0	0	0	0	0	0	0	0	0	0	0	0	0	0	0	0	0	0	0	0
67	NCT00457769	0	0	0	1	0	0	1	0	0	0	0	1	0	0	0	0	0	0	0	0	0	0	0	0
68	ChiCTR-IOR-17012052	0	0	1	0	1	1	0	0	0	0	0	1	0	0	0	1	0	0	1	0	1	0	1	0
69	ChiCTR1900020637	0	0	1	1	0	1	0	0	0	0	0	1	0	0	0	0	0	0	0	0	0	0	1	0
70	IRCT20181210041912N1	0	0	1	0	0	1	0	0	0	0	0	1	1	0	0	0	0	0	0	0	0	0	0	0
71	ChiCTR2100048696	0	0	1	0	0	1	0	0	1	1	0	1	0	1	0	0	0	0	0	0	0	0	0	0
72	ChiCTR2000039134	0	0	1	0	0	0	1	0	1	0	0	1	0	0	0	1	0	0	0	0	1	0	0	0
73	ChiCTR2000034862	0	0	1	0	0	0	1	0	0	0	0	1	0	0	0	0	0	0	1	0	0	0	0	0
74	KCT0005137	0	1	1	1	0	1	1	0	1	0	0	1	1	1	0	0	0	0	0	0	0	0	0	0
75	ChiCTR2000033801	1	0	1	1	0	1	1	0	0	0	0	1	0	0	0	0	0	0	0	0	0	0	0	0
76	ChiCTR1900026212	0	0	1	0	0	0	1	1	1	0	0	0	0	0	0	0	0	0	0	0	0	0	0	0
77	KCT0003644	0	0	1	0	0	1	1	0	0	0	0	1	0	0	0	0	0	0	0	0	0	0	0	0
78	ChiCTR-IIR-17012422	0	0	1	0	0	1	1	0	1	0	0	1	0	1	0	1	0	0	0	0	1	0	0	0
79	NCT02993367	1	0	1	0	0	1	0	0	1	0	0	1	0	1	0	0	0	0	0	0	0	0	0	0
80	ChiCTR-IPR-16009289	0	0	1	0	0	1	0	0	1	0	0	0	0	0	0	1	0	0	0	0	1	0	0	0
81	NTR5668	1	0	1	1	0	1	1	0	1	0	0	1	1	0	0	0	0	0	0	0	0	0	1	0
82	ChiCTR1900025713	0	0	1	1	0	1	0	0	0	0	0	1	0	0	0	0	0	0	0	0	0	0	1	0
83	NCT01466543	0	0	1	0	0	0	0	0	1	0	0	0	0	0	0	0	0	0	0	0	0	0	0	0
	2023 update
84	A pilot randomized controlled trial of WeiNaoKang (SaiLuoTong) in treating vascular dementia Liu et al	1	0	1	0	1	1	1	1	1	0	0	1	1	1	1	0	0	1	0	0	0	0	0	0
85	ChiCTR2100051241	1	0	1	0	1	1	0	0	0	0	0	1	0	0	0	1	0	0	0	0	0	0	0	0
86	UMIN000041938	1	1	1	1	0	0	0	0	0	0	0	1	1	0	0	0	0	0	0	0	0	0	0	0
87	Bosch et al Effects of a Polypill, Aspirin, and the Combination of Both on Cognitive and Functional OutcomesA Randomized Clinical Trial	1	0	1	0	0	0	0	0	0	0	0	1	1	0	0	0	0	0	0	1	0	0	0	0
88	NCT03197038	0	0	1	1	0	1	0	0	0	0	1	1	0	1	0	0	0	0	0	1	0	0	0	1
89	NCT05921266	0	0	0	1	0	1	0	0	0	0	0	1	1	1	0	0	0	0	0	0	0	0	0	0
90	NCT05565976	0	0	1	0	0	1	1	1	0	0	0	1	0	1	0	0	0	0	0	0	0	0	0	0
91	NCT05902767	0	1	0	1	0	1	1	0	0	0	0	1	0	0	0	0	0	0	0	0	0	0	0	0
92	NCT05930249	0	0	0	1	0	0	0	1	0	0	0	1	1	0	0	0	0	0	0	0	0	0	0	0
93	NCT05326724	0	0	1	0	0	0	1	0	0	0	0	1	0	0	0	0	0	0	0	0	0	0	0	0
94	NCT05336175	0	0	0	1	0	1	0	0	0	0	0	1	1	1	0	0	0	0	0	1	0	0	0	0
95	NCT05922137	0	0	0	0	0	1	0	0	0	0	0	1	1	0	0	0	0	0	0	0	0	0	0	0
96	NCT05921084	0	0	1	1	0	1	1	0	0	0	0	1	0	0	1	0	0	0	1	0	0	0	1	0
97	NCT05704270	0	0	1	1	0	1	0	1	0	0	0	1	1	1	0	0	0	0	0	1	0	0	0	0
98	NCT05735041	0	0	1	1	0	1	0	1	0	0	0	1	1	1	0	0	0	0	0	0	0	0	0	1
99	NCT05534607	0	0	1	1	0	1	0	0	0	0	0	1	1	0	0	0	0	0	0	0	0	0	1	0
100	NCT05741060	0	0	0	1	0	1	0	1	0	0	0	1	0	1	0	0	0	1	0	1	0	0	0	1
101	NCT05976152	0	0	1	1	0	1	1	0	1	0	0	1	0	0	1	0	0	0	0	0	0	0	0	0
102	NCT05731310	0	0	1	1	0	0	1	0	0	0	0	1	0	0	0	0	0	0	0	0	0	0	0	0
103	NCT05648149	0	0	0	0	0	0	1	0	0	1	0	1	0	0	1	0	0	0	0	0	0	0	0	0
104	NCT05967728	0	0	1	1	0	0	1	0	1	0	0	1	0	0	0	0	0	0	0	0	0	0	0	0
105	NCT05578183	0	0	1	1	0	0	1	0	0	0	0	1	0	0	0	0	0	0	0	0	0	0	0	0
106	NCT05545605	1	0	1	0	0	1	1	0	0	0	0	1	0	0	1	0	0	0	0	0	0	0	0	0
107	NCT05155137	0	0	0	0	0	0	0	1	0	0	0	0	1	1	0	0	0	0	1	0	0	0	0	0
108	NCT05414539	1	0	1	1	0	0	1	0	0	0	0	0	0	0	0	1	0	0	0	0	0	0	0	0
109	NCT05924308	0	0	1	0	0	0	1	0	0	0	0	1	0	0	0	0	0	0	0	0	0	0	0	0
110	NCT05162781	1	0	1	1	0	1	1	0	0	0	0	1	0	0	0	0	0	0	0	0	0	0	1	0
111	NCT05391919	0	0	1	0	1	1	1	0	1	0	0	1	0	1	1	1	0	0	0	0	0	0	0	0
112	ChiCTR2300072313	0	0	1	0	0	1	1	0	1	0	0	1	0	1	0	1	0	0	0	0	1	0	0	0
113	ChiCTR2200063377	1	0	1	0	0	1	1	0	1	0	0	1	0	0	1	0	0	0	0	0	1	0	0	0
114	ITMCTR2022000089	0	0	1	0	0	1	0	0	0	0	0	1	0	0	0	0	0	0	0	0	0	0	1	0
115	TCTR20220427009	0	0	0	0	0	0	0	0	0	0	0	1	1	1	0	0	0	0	1	1	0	0	0	0
116	ITMCTR2200005592	0	0	1	1	0	1	0	0	0	0	0	1	0	0	0	1	0	0	0	0	1	0	1	0
117	ChiCTR2200056012	0	0	1	0	0	1	1	0	1	0	0	1	0	0	0	1	0	0	0	0	0	0	1	0
118	ChiCTR2200055898	0	0	1	1	0	1	0	0	1	0	0	1	0	0	1	0	0	0	0	0	0	0	0	0
119	ChiCTR2100052745	0	0	1	0	0	0	1	0	1	0	0	1	0	0	0	0	0	0	0	0	1	0	0	0
120	NCT05714813	0	0	1	1	0	0	0	0	0	0	0	1	0	0	0	0	0	0	0	0	0	0	0	0

## Sheet: Outcomes
No.	Identifier	Stroke Occurence		Cognition		Neuropsychiatric & Mood Disorders		Functional outcomes		Neurological impairments		Economic outcomes		Neuroimaging (Other)		Neuroimaging (Structural)		Tissue Biomarkers		Physiological measurements		Safety and adherence outcomes		Clinician assessment		Other outcomes
1	ISRCTN82980206	0	0	1	1	0	0	0	1	0	0	0	0	0	0	0	0	0	0	0	0	0	1	0	0	0	0
2	NCT01027858	0	0	1	1	0	0	1	1	0	0	0	0	0	1	0	1	0	1	0	0	0	0	0	0	0	0
3	NCT03511300	0	0	1	1	0	1	0	0	0	0	0	0	0	0	0	0	0	0	0	0	0	0	0	0	0	0
4	ChiCTR-TRC-12002247	0	0	1	0	0	0	0	0	0	0	0	0	0	0	0	0	1	0	0	0	0	0	0	0	0	0
5	NCT01847924	0	0	1	1	0	1	0	1	0	0	0	0	0	0	0	0	0	0	0	0	0	1	0	0	0	0
6	A pilot study of clinical cell therapy for patients with vascular dementia Wang et al	0	0	1	0	0	0	0	0	0	0	0	0	0	0	1	0	0	0	0	0	0	0	0	0	0	0
7	NCT02450253	0	0	0	1	0	0	0	0	0	0	0	0	1	1	0	0	0	0	0	0	0	1	0	0	0	0
8	IRCT20181210041912N1	0	0	0	1	0	0	0	0	0	0	0	0	1	0	0	0	0	0	0	0	0	0	0	0	0	0
9	ChiCTR1800017359	0	0	1	0	1	0	0	0	0	0	0	0	0	0	0	0	1	0	0	0	0	0	0	0	1	0
10	ChiCTR-IPR-16009289	0	0	1	0	0	0	0	1	0	1	0	0	0	0	0	0	0	0	0	0	0	0	0	0	0	0
11	NCT02453932	0	0	1	1	0	1	0	1	0	0	0	0	0	0	0	0	0	0	0	0	0	0	1	0	0	0
12	NCT02098824	0	0	1	1	0	0	0	0	0	0	0	0	0	1	0	1	0	0	0	0	0	1	0	0	0	0
13	ISRCTN 16009172	0	0	1	0	0	0	0	0	0	0	0	0	0	0	0	0	0	0	0	0	0	0	0	0	0	0
14	Effect of Yin-Xing-Tong-Zhi Tablets on Improving VascularCognitive Impairment No Dementia Pan et al	0	0	1	0	0	0	0	0	0	0	0	0	0	0	0	0	0	1	0	1	0	0	1	0	0	0
15	NCT00446485	0	0	1	0	0	0	0	0	0	0	0	0	0	1	0	0	0	1	0	1	0	1	1	0	0	0
16	MLC601 in vascular dementia: an efficacy and safety pilot study Pakdaman et al	0	0	1	0	0	0	0	0	0	0	0	0	0	0	0	0	0	0	0	0	0	1	0	0	0	0
17	NTR5668	0	0	0	1	0	1	0	1	0	0	0	0	1	1	0	1	0	1	0	1	0	0	0	0	0	0
18	NCT02033850	0	0	0	1	1	0	1	0	0	0	0	0	0	1	0	0	0	0	0	0	0	0	0	0	0	0
19	ChiCTR-IIR-17011513	0	0	1	0	0	0	0	1	0	0	0	0	0	0	0	0	0	0	0	1	0	0	0	0	0	0
20	NCT02640716	0	0	1	1	0	0	0	0	0	0	0	0	0	0	0	1	0	0	0	0	0	0	0	0	0	0
21	ChiCTR-TRC-09000440	0	0	1	1	0	1	0	1	0	0	0	0	0	0	0	0	1	0	1	0	1	0	1	0	0	0
22	NCT03804229	1	0	1	1	0	1	0	1	0	0	0	0	0	0	0	1	0	1	0	0	0	0	0	1	0	0
23	NCT04552041	0	0	1	1	0	1	0	0	0	0	0	0	0	0	0	0	0	0	0	0	0	0	0	1	0	0
24	NCT05371639	0	0	1	1	0	0	0	1	0	0	0	0	0	0	0	0	0	0	0	0	0	0	0	0	0	0
25	NCT03789760	0	0	1	1	0	0	0	1	0	0	0	0	0	0	0	0	0	1	0	0	0	0	1	1	0	0
26	NCT03986424	0	0	1	0	0	0	0	0	0	0	0	0	0	0	0	0	0	0	0	0	0	0	0	0	0	0
27	NCT02669394	0	0	1	1	0	1	0	1	0	1	0	0	0	1	1	1	0	1	0	1	0	0	0	0	0	1
28	NCT03306979	0	0	1	1	0	0	0	0	0	0	0	0	0	0	0	0	0	0	0	0	0	0	0	0	0	0
29	NCT03891277	0	1	1	0	0	0	0	1	0	0	0	0	0	0	0	0	0	1	0	0	0	1	0	0	0	0
30	NCT04087499	0	0	0	1	0	1	0	0	0	1	0	0	0	0	0	0	0	0	1	0	0	0	0	0	0	0
31	NCT05050604	0	0	1	1	0	0	0	0	0	0	0	0	0	0	0	0	0	0	0	0	0	0	0	0	0	0
32	NCT05079464	0	0	1	1	0	1	0	0	0	0	0	0	0	0	0	0	0	0	0	0	0	0	0	0	0	0
33	NCT04068376	0	0	1	0	0	0	0	1	0	1	0	0	0	0	0	0	0	1	0	1	0	0	0	0	0	1
34	NCT04966429	0	0	1	1	0	0	0	1	1	0	0	0	0	0	0	1	0	0	0	0	1	0	0	0	0	1
35	NCT04545138	0	0	1	0	0	0	0	0	0	1	0	0	0	0	0	0	0	0	0	1	0	0	0	0	0	0
36	NCT03792061	0	0	0	1	0	1	1	1	0	1	0	0	0	0	0	0	0	0	0	0	0	0	0	0	0	1
37	NCT05195398	0	0	1	0	0	0	0	0	0	0	0	0	1	0	0	0	0	0	0	0	0	0	0	0	0	0
38	NCT04596072	0	0	1	1	0	1	0	1	0	1	0	0	0	1	0	0	0	0	0	0	0	0	0	0	0	0
39	NCT04525144	0	0	1	1	0	1	0	0	0	0	0	0	0	0	0	0	0	0	0	0	0	0	0	0	0	0
40	2017-000762-29	0	0	1	0	0	1	0	1	0	1	0	0	0	0	0	0	0	0	0	0	0	0	0	0	0	0
41	2015-003188-13	0	0	1	1	0	1	0	1	0	0	0	0	0	0	0	0	0	0	0	0	0	1	0	0	0	0
42	CTRI/2022/02/040099	0	0	1	0	0	1	0	1	0	0	0	0	0	0	0	0	0	0	0	1	0	0	0	0	0	0
43	IRCT20191104045328N8	0	0	1	0	0	0	0	0	0	0	0	0	0	0	0	0	0	0	0	0	0	0	0	0	0	0
44	ChiCTR2100050004	0	0	1	0	0	0	0	0	0	0	0	0	0	0	0	0	1	1	0	0	0	0	0	0	0	1
45	ChiCTR2100046995	0	0	1	1	0	0	0	1	0	0	0	0	0	0	0	0	0	0	0	0	0	0	0	1	0	0
46	ChiCTR2100044547	0	0	1	0	0	0	0	0	0	0	0	0	0	0	0	0	0	0	0	0	0	0	0	0	0	1
47	ChiCTR2000030286	0	0	1	0	0	0	0	0	0	0	0	0	0	0	1	0	0	0	0	0	0	0	0	0	0	0
48	ChiCTR1900026538	0	0	1	1	0	0	0	0	0	0	0	0	0	0	0	0	0	0	0	0	0	0	0	0	0	0
49	ChiCTR1900023170	0	0	1	0	1	0	1	0	0	0	0	0	0	0	0	0	0	1	0	0	0	0	0	0	0	1
50	KCT0003644	0	0	1	1	0	0	0	1	0	0	0	0	0	0	0	0	0	0	0	0	0	0	0	0	0	0
51	ChiCTR1800017489	0	0	1	0	1	0	0	0	0	0	0	0	0	0	0	0	0	0	0	0	0	0	0	0	0	0
52	ChiCTR1800017398	0	0	1	0	0	0	0	0	0	0	0	0	0	0	1	0	0	0	0	0	0	0	0	0	0	0
53	ChiCTR1800017359	0	0	1	0	1	0	0	0	0	0	0	0	0	0	0	0	1	0	0	0	0	0	0	0	1	0
54	ChiCTR-IPR-17013143	0	0	1	1	0	1	1	0	0	0	0	0	0	0	0	0	0	0	0	0	0	0	0	0	0	0
55	ChiCTR-IIR-17011513	0	0	1	0	0	0	0	1	0	0	0	0	0	0	0	0	0	0	0	1	0	0	0	0	0	0
56	ChiCTR-IOR-17011245	0	0	1	0	1	0	1	0	1	0	0	0	0	0	1	0	0	0	0	0	0	0	0	0	0	0
57	NCT03022149	0	0	1	0	1	0	1	0	0	0	0	0	0	0	0	1	0	1	0	0	0	0	0	0	0	0
58	JPRN-UMIN000019234	0	0	1	1	0	1	0	1	0	0	0	0	0	0	0	0	0	0	0	0	0	0	0	0	0	0
59	ISRCTN31208535	0	0	1	1	0	1	0	1	0	0	0	1	0	0	0	1	0	0	0	1	0	0	0	1	0	1
60	ChiCTR-TRC-14004613	0	0	1	1	0	1	0	0	0	0	0	0	0	0	0	0	0	0	0	0	0	0	1	0	0	0
61	ChiCTR-TRC-12002247	0	0	1	0	0	0	0	0	0	0	0	0	0	0	0	0	1	0	0	0	0	0	0	0	0	0
62	ChiCTR-TRC-05000622	0	0	1	1	0	1	0	1	0	0	0	0	0	0	0	0	0	0	0	0	0	0	1	0	0	0
63	ChiCTR-TRC-08000290	0	0	1	1	0	0	0	1	0	0	0	0	0	0	0	0	0	0	0	0	0	0	0	1	0	0
64	ACTRN12608000618358	0	0	1	1	0	1	0	1	0	0	0	0	0	0	0	0	0	0	0	0	0	0	0	1	0	0
65	NCT01978730	0	0	1	1	0	1	0	1	0	0	0	0	0	0	0	0	0	0	0	0	0	0	1	0	0	0
66	ChiCTR-ONRC-08000277	0	0	1	0	0	0	0	0	0	0	0	0	0	0	0	0	0	0	0	0	0	0	0	0	1	0
67	NCT00457769	0	0	0	1	0	0	1	0	0	0	0	0	0	0	0	0	0	0	0	0	0	0	0	0	0	0
68	ChiCTR-IOR-17012052	0	0	1	0	0	1	0	1	0	0	0	0	0	0	0	0	0	0	0	0	0	0	0	1	0	0
69	ChiCTR1900020637	0	0	1	0	0	0	0	0	0	0	0	0	0	0	0	0	0	0	0	0	0	0	0	0	1	0
70	IRCT20181210041912N1	0	0	0	1	0	0	0	0	0	0	0	0	1	0	0	0	0	0	0	0	0	0	0	0	0	0
71	ChiCTR2100048696	0	0	1	1	0	0	0	0	0	1	0	0	0	0	0	0	0	0	0	0	0	0	0	0	0	0
72	ChiCTR2000039134	0	0	1	0	0	0	1	0	0	0	0	0	0	0	1	0	0	0	0	0	0	0	0	0	0	1
73	ChiCTR2000034862	0	0	1	0	0	0	0	0	0	0	0	0	0	0	0	0	0	0	1	0	0	0	0	0	0	0
74	KCT0005137	0	0	1	1	0	1	0	1	0	0	0	0	0	0	0	0	0	0	0	0	0	0	0	0	0	0
75	ChiCTR2000033801	0	0	1	1	0	1	0	1	0	0	0	0	0	0	0	0	0	0	0	0	0	0	0	0	0	0
76	ChiCTR1900026212	0	0	1	0	0	0	0	0	0	0	0	0	0	0	0	1	0	0	0	0	0	0	0	0	0	0
77	KCT0003644	0	0	1	1	0	0	0	1	0	0	0	0	0	0	0	0	0	0	0	0	0	0	0	0	0	0
78	ChiCTR-IIR-17012422	0	0	1	1	0	0	0	1	0	1	0	0	1	0	1	0	0	0	0	0	0	0	0	0	0	0
79	NCT02993367	0	0	1	0	0	0	0	0	0	1	0	0	0	0	0	0	0	0	0	0	0	0	0	0	0	0
80	ChiCTR-IPR-16009289	0	0	1	0	0	0	0	1	0	1	0	0	0	0	0	0	0	0	0	0	0	0	0	0	0	0
81	NTR5668	0	0	0	1	0	1	0	1	0	0	0	0	1	1	0	1	0	1	0	1	0	0	0	0	0	0
82	ChiCTR1900025713	0	0	1	0	0	0	1	0	0	0	0	0	0	0	0	0	0	0	0	0	0	1	0	0	1	1
83	NCT01466543	0	0	0	0	0	0	0	0	0	0	0	0	0	0	0	0	0	0	0	0	0	0	0	0	0	0
	2023 update
84	A pilot randomized controlled trial of WeiNaoKang (SaiLuoTong) in treating vascular dementia Liu et al	0	0	1	1	0	0	0	1	0	0	0	0	0	1	0	0	0	0	0	0	0	0	0	0	0	0
85	ChiCTR2100051241	0	0	0	1	1	0	0	0	0	0	0	0	0	0	0	0	0	0	0	0	0	0	0	1	0	0
86	UMIN000041938	0	0	1	1	0	0	0	1	0	0	0	0	0	0	0	0	0	1	0	0	0	0	0	0	0	0
87	Bosch et al Effects of a Polypill, Aspirin, and the Combination of Both on Cognitive and Functional OutcomesA Randomized Clinical Trial	0	0	1	1	0	0	1	0	0	0	0	0	0	0	0	0	0	1	0	1	0	0	0	0	0	0
88	NCT03197038	0	0	1	1	0	0	0	0	0	1	0	0	0	1	0	1	0	0	0	1	0	0	0	0	0	0
89	NCT05921266	0	0	0	0	0	0	0	0	0	0	0	0	0	1	0	0	0	1	1	1	0	0	0	0	0	0
90	NCT05565976	0	1	1	0	0	0	0	0	0	0	0	0	0	0	0	0	0	0	0	0	0	1	0	0	0	0
91	NCT05902767	0	0	1	1	0	1	0	0	0	0	0	0	0	0	0	0	0	1	0	1	0	0	0	0	0	0
92	NCT05930249	0	0	1	1	0	0	0	0	0	0	0	0	0	1	0	1	0	1	0	0	0	0	0	0	0	0
93	NCT05326724	0	0	1	0	1	0	0	0	0	0	0	0	0	0	0	0	1	0	0	0	0	0	0	0	0	0
94	NCT05336175	0	0	1	0	0	0	1	0	0	0	0	0	0	0	0	0	1	0	1	0	0	0	0	0	1	0
95	NCT05922137	0	1	1	1	0	0	0	0	0	0	0	0	0	1	0	1	0	1	0	0	0	0	0	0	0	1
96	NCT05921084	0	0	1	1	0	0	0	0	0	0	0	0	0	1	0	1	0	0	0	0	0	0	0	0	0	0
97	NCT05704270	0	0	1	1	0	1	0	1	0	0	0	0	0	0	0	0	0	0	0	0	0	0	0	0	0	0
98	NCT05735041	0	0	1	1	0	1	0	1	0	0	0	0	0	0	0	0	0	0	0	0	0	0	0	0	0	0
99	NCT05534607	0	0	1	0	0	0	0	0	0	0	0	0	0	0	0	0	1	0	1	0	0	0	0	0	0	0
100	NCT05741060	0	0	0	1	0	0	0	0	0	0	0	0	0	1	0	1	0	1	1	1	0	0	0	0	0	0
101	NCT05976152	0	1	1	1	0	1	0	1	0	0	0	0	0	0	0	1	0	0	0	0	0	0	0	0	0	0
102	NCT05731310	0	0	1	0	0	0	0	0	0	0	0	0	0	0	0	0	0	0	0	0	0	0	0	0	0	0
103	NCT05648149	0	0	1	0	0	1	0	1	0	1	0	0	0	0	0	0	0	0	0	0	0	0	0	0	1	0
104	NCT05967728	0	0	0	0	0	0	0	0	0	0	0	0	0	0	0	0	0	0	0	0	1	1	0	0	0	0
105	NCT05578183	0	0	1	1	0	0	0	0	0	0	0	0	0	0	0	0	0	0	0	0	0	0	0	0	0	0
106	NCT05545605	0	0	1	1	0	0	0	0	0	0	0	0	0	0	0	0	0	0	0	0	0	1	0	0	0	0
107	NCT05155137	1	1	1	0	0	0	0	1	0	0	0	1	0	0	0	0	0	1	0	1	0	1	0	0	0	1
108	NCT05414539	0	0	0	1	0	0	0	1	0	0	0	0	0	0	0	0	0	0	0	0	1	0	0	0	1	0
109	NCT05924308	0	0	1	1	0	0	0	1	0	0	0	0	0	0	0	0	0	0	0	0	0	0	0	0	0	1
110	NCT05162781	0	0	1	0	0	0	1	0	0	0	0	0	0	0	0	0	0	0	0	0	0	0	0	0	0	0
111	NCT05391919	0	0	1	0	1	0	1	1	1	1	0	0	0	0	0	0	1	0	1	1	0	0	0	0	0	0
112	ChiCTR2300072313	0	0	1	1	0	1	0	1	0	0	0	0	0	0	0	0	0	0	0	0	0	0	0	1	0	1
113	ChiCTR2200063377	0	0	1	0	0	1	0	1	0	0	0	0	0	0	0	0	0	0	0	0	0	0	0	0	0	1
114	ITMCTR2022000089	0	0	1	0	0	0	1	0	0	0	0	0	0	0	0	0	1	0	0	0	0	0	0	0	1	0
115	TCTR20220427009	0	0	1	0	0	0	0	1	0	0	0	0	1	0	0	0	0	0	1	0	0	0	0	0	0	0
116	ITMCTR2200005592	0	0	1	0	1	0	0	0	0	0	0	0	0	0	0	0	0	0	0	0	0	0	0	0	0	0
117	ChiCTR2200056012	0	0	1	0	0	0	0	0	0	0	0	0	0	0	0	0	0	0	0	0	0	0	0	0	0	0
118	ChiCTR2200055898	0	0	1	0	0	0	0	0	1	0	0	0	0	0	0	0	0	1	0	0	0	0	0	0	0	0
119	ChiCTR2100052745	0	0	1	0	0	0	0	0	0	0	0	0	0	0	0	0	1	0	0	0	0	0	0	0	0	0
120	NCT05714813	0	0	0	1	0	0	0	1	0	1	0	0	1	0	0	0	0	0	0	1	0	0	0	0	0	0

## Sheet: Interventions
No.	Identifier	Antihypertensives	Antithrombotics	Cognitive enhancers / Anti-dementia drugs	Vasoactive drugs	Cognitive rehabilitation	Physiological interventions	Exercise & Lifestyle interventions	Traditional chinese medicine	Other pharmacological interventions	Other non-pharmacological interventions
1	ISRCTN82980206	0	0	0	0	0	0	0	1	0	0
2	NCT01027858	0	0	0	0	0	0	1	0	0	0
3	NCT03511300	0	0	0	0	1	0	0	0	0	0
4	ChiCTR-TRC-12002247	0	0	0	0	0	0	0	0	1	0
5	NCT01847924	0	0	0	0	0	0	0	1	0	0
6	A pilot study of clinical cell therapy for patients with vascular dementia Wang et al	0	0	0	0	0	0	0	0	1	0
7	NCT02450253	0	0	0	1	0	0	0	0	0	0
8	IRCT20181210041912N1	0	0	1	0	0	0	0	0	0	0
9	ChiCTR1800017359	0	0	0	0	0	0	0	1	0	0
10	ChiCTR-IPR-16009289	0	0	0	0	0	0	0	1	0	0
11	NCT02453932	0	0	0	0	0	0	0	1	0	0
12	NCT02098824	0	0	1	0	0	0	0	0	0	0
13	ISRCTN 16009172	0	0	0	0	1	0	1	0	0	0
14	Effect of Yin-Xing-Tong-Zhi Tablets on Improving VascularCognitive Impairment No Dementia Pan et al	0	0	0	0	0	0	0	1	0	0
15	NCT00446485	0	0	1	0	0	0	0	0	0	0
16	MLC601 in vascular dementia: an efficacy and safety pilot study Pakdaman et al	0	0	0	0	0	0	0	1	0	0
17	NTR5668	0	0	0	0	0	0	1	0	0	0
18	NCT02033850	0	0	0	0	1	0	0	0	0	0
19	ChiCTR-IIR-17011513	0	0	0	0	0	0	0	1	0	0
20	NCT02640716	0	0	0	0	1	0	0	0	0	0
21	ChiCTR-TRC-09000440	0	0	0	1	0	0	0	0	0	0
22	NCT03804229	0	0	0	1	0	0	0	0	0	0
23	NCT04552041	0	0	1	0	0	0	0	0	0	0
24	NCT05371639	0	0	0	0	0	0	0	1	0	0
25	NCT03789760	0	0	0	0	0	0	0	1	0	0
26	NCT03986424	0	0	1	0	0	0	0	0	0	0
27	NCT02669394	0	0	0	0	0	0	1	0	0	0
28	NCT03306979	0	0	0	1	0	0	0	0	0	0
29	NCT03891277	0	0	0	0	0	0	0	0	1	0
30	NCT04087499	0	0	0	0	0	0	0	1	0	0
31	NCT05050604	0	0	1	0	0	0	0	0	0	0
32	NCT05079464	0	0	0	0	0	1	0	0	0	0
33	NCT04068376	0	0	0	0	1	0	1	0	0	0
34	NCT04966429	0	0	0	0	0	0	0	0	1	0
35	NCT04545138	0	0	0	0	1	0	1	0	0	0
36	NCT03792061	0	0	0	0	1	0	0	0	0	0
37	NCT05195398	0	0	0	0	0	1	0	0	0	0
38	NCT04596072	0	0	0	0	0	0	0	1	0	0
39	NCT04525144	0	0	1	0	0	0	0	0	0	0
40	2017-000762-29	0	0	1	0	0	0	0	0	0	0
41	2015-003188-13	0	0	1	0	0	0	0	0	0	0
42	CTRI/2022/02/040099	0	0	0	0	0	0	1	0	0	0
43	IRCT20191104045328N8	0	0	0	0	1	0	0	0	0	0
44	ChiCTR2100050004	0	0	0	0	0	0	0	1	0	0
45	ChiCTR2100046995	0	0	0	0	0	0	0	1	0	0
46	ChiCTR2100044547	0	0	0	0	0	0	0	1	0	0
47	ChiCTR2000030286	0	0	0	0	0	0	0	1	0	0
48	ChiCTR1900026538	0	0	0	1	0	0	0	0	0	0
49	ChiCTR1900023170	0	0	0	0	0	0	0	1	0	0
50	KCT0003644	0	0	0	0	1	1	0	1	0	0
51	ChiCTR1800017489	0	0	0	0	0	0	0	1	0	0
52	ChiCTR1800017398	0	0	0	0	0	0	0	1	0	0
53	ChiCTR1800017359	0	0	0	0	0	0	0	1	0	0
54	ChiCTR-IPR-17013143	0	0	0	1	0	0	0	0	0	0
55	ChiCTR-IIR-17011513	0	0	0	0	0	0	0	1	0	0
56	ChiCTR-IOR-17011245	0	0	0	0	0	0	0	1	0	0
57	NCT03022149	0	0	0	0	0	1	0	0	0	0
58	JPRN-UMIN000019234	0	0	0	0	1	0	0	0	0	0
59	ISRCTN31208535	1	0	0	0	0	0	0	0	0	0
60	ChiCTR-TRC-14004613	0	0	0	0	0	0	0	1	0	0
61	ChiCTR-TRC-12002247	0	0	0	0	0	0	0	0	1	0
62	ChiCTR-TRC-05000622	0	0	0	0	0	0	0	1	0	0
63	ChiCTR-TRC-08000290	0	0	0	1	0	0	0	0	0	0
64	ACTRN12608000618358	0	0	0	0	0	0	0	1	0	0
65	NCT01978730	0	0	0	0	0	0	0	1	0	0
66	ChiCTR-ONRC-08000277	0	0	0	0	0	0	0	1	0	0
67	NCT00457769	0	0	1	0	0	0	0	0	0	0
68	ChiCTR-IOR-17012052	0	0	0	0	0	0	0	1	0	0
69	ChiCTR1900020637	0	0	0	0	0	0	0	1	0	0
70	IRCT20181210041912N1	0	0	1	0	0	0	0	0	0	0
71	ChiCTR2100048696	0	0	0	0	1	0	1	0	0	0
72	ChiCTR2000039134	0	0	0	0	0	1	0	0	0	0
73	ChiCTR2000034862	0	0	0	0	1	0	1	0	0	0
74	KCT0005137	0	0	1	0	0	0	0	0	0	0
75	ChiCTR2000033801	0	0	0	0	0	0	0	1	0	0
76	ChiCTR1900026212	0	0	0	0	0	1	0	0	0	0
77	KCT0003644	0	0	0	0	1	1	0	1	0	0
78	ChiCTR-IIR-17012422	0	0	0	0	0	0	0	1	0	0
79	NCT02993367	0	0	0	1	0	0	0	0	0	0
80	ChiCTR-IPR-16009289	0	0	0	0	0	0	0	1	0	0
81	NTR5668	0	0	0	0	0	0	1	0	0	0
82	ChiCTR1900025713	0	0	0	0	0	0	0	1	0	0
83	NCT01466543	0	0	0	1	0	0	0	0	0	0
	2023 update
84	A pilot randomized controlled trial of WeiNaoKang (SaiLuoTong) in treating vascular dementia Liu et al	0	0	0	0	0	0	0	1	0	0
85	ChiCTR2100051241	0	0	0	0	0	0	0	0	1	0
86	UMIN000041938	0	0	0	0	1	0	1	0	0	0
87	Bosch et al Effects of a Polypill, Aspirin, and the Combination of Both on Cognitive and Functional OutcomesA Randomized Clinical Trial	1	1	0	0	0	0	0	0	1	0
88	NCT03197038	0	0	0	0	0	0	1	0	0	0
89	NCT05921266	0	0	0	0	0	0	0	0	1	0
90	NCT05565976	0	0	0	0	0	0	0	0	1	0
91	NCT05902767	0	0	0	0	0	0	1	0	0	0
92	NCT05930249	0	0	0	0	1	0	0	0	0	0
93	NCT05326724	0	0	0	0	0	0	0	1	0	0
94	NCT05336175	0	0	0	1	0	0	0	0	0	0
95	NCT05922137	0	0	0	0	0	0	1	0	0	0
96	NCT05921084	0	0	0	0	0	0	1	0	0	0
97	NCT05704270	0	0	0	0	1	0	0	0	0	0
98	NCT05735041	0	0	0	0	1	0	0	0	0	0
99	NCT05534607	0	0	0	0	0	0	1	0	0	0
100	NCT05741060	0	0	0	0	0	0	0	0	1	0
101	NCT05976152	0	0	0	1	0	0	0	0	0	0
102	NCT05731310	0	0	0	0	0	0	0	1	0	0
103	NCT05648149	0	0	0	0	1	0	0	0	0	0
104	NCT05967728	0	0	0	0	0	1	0	0	0	0
105	NCT05578183	0	0	0	0	0	1	0	0	0	0
106	NCT05545605	0	0	0	0	0	0	0	0	1	0
107	NCT05155137	1	0	0	0	0	0	1	0	1	0
108	NCT05414539	0	0	0	0	1	0	1	0	0	0
109	NCT05924308	0	0	0	0	0	0	0	1	0	0
110	NCT05162781	0	0	0	0	1	0	1	0	0	1
111	NCT05391919	0	0	0	0	1	1	0	0	0	0
112	ChiCTR2300072313	0	0	1	0	0	0	0	0	0	0
113	ChiCTR2200063377	0	0	0	0	0	0	0	1	0	0
114	ITMCTR2022000089	0	0	0	0	0	1	0	1	0	0
115	TCTR20220427009	0	0	0	0	0	0	1	0	0	0
116	ITMCTR2200005592	0	0	0	0	0	0	0	1	0	0
117	ChiCTR2200056012	0	0	0	1	0	0	0	0	0	0
118	ChiCTR2200055898	0	0	0	0	0	1	0	0	0	0
119	ChiCTR2100052745	0	0	0	0	0	1	1	0	0	0
120	NCT05714813	0	0	0	0	0	0	1	0	0	0

## Sheet: Categorisation Codes
Category	Code
Country	North America = 0 Europe and UK = 1 Asia = 2 Other = 3
Status	Completed = 0 Ongoing Active = 1 Completed no published results = 2 Not yet recruiting / Pending = 3 Recruiting = 4 Suspended / Terminated = 5 Unknown = 6
cSVD subtype	Lacunar stroke = 0 Cognitive impairment = 1 Symptomatic neuroimaging = 2 Asymptomatic neuroimaging = 3
Minimum age of eligibility range	18-29 = 0 30-39 = 1 40-49 = 2 50-59 = 3 >60 = 4
Phase	Unknown = 0 1 = 1 2 = 2 3 = 3 4 = 4 Pilot = 5
Country	North America = 0 Europe and UK = 1 Asia = 2 Other = 3
Status	Completed = 0 Ongoing Active = 1 Completed no published results = 2 Not yet recruiting / Pending = 3 Recruiting = 4 Suspended / Terminated = 5 Unknown = 6
cSVD subtype	Lacunar stroke = 0 Cognitive impairment = 1 Symptomatic neuroimaging = 2 Asymptomatic neuroimaging = 3
Minimum age of eligibility range	18-29 = 0 30-39 = 1 40-49 = 2 50-59 = 3 >60 = 4
Phase	Unknown = 0 1 = 1 2 = 2 3 = 3 4 = 4 Pilot = 5
VaD / VCI Subtype	Stroke VaD =0 SVD VaD =1 Undiff VaD=2 Stroke VCI=3 SVD VCI =4 Undiff VCI=5 VaD + VCI / Risk factors=6
Selection Criteria	0 = Used as exclusion criteria 1 = Used as inclusion criteria
Outcomes	0 = Used as primary outcome 1 = Used as secondary outcome
Interventions	0 = Intervention not tested 1 = Intervention tested
